# Supplementary material for: Surgeons' requirements for a surgical support system to improve laparoscopic access
Source: BMC Surg. 2022 Jul 19;22:279. doi: 10.1186/s12893-022-01724-7 (PMC9297603; doi:10.1186/s12893-022-01724-7)
Supplement: Supplementary file 1 — Additional file 1: Survey results as raw data. [file 12893_2022_1724_MOESM1_ESM.csv]

Response ID;Date submitted;Start language;Seed;Date started;Date last action;Consent to voluntary participation;Have you already performed laparoscopic operations	assisted or become familiar with laparoscopy in general during your training?;Are you currently involved in laparoscopic surgery?;How often are you involved in laparoscopic operations on average?;What is / was the preferred surgical device used in your work environment to create the artificial pneumoperitoneum? If you use a device other than the Veress needle	please note its name. ;What is / was the preferred surgical device used in your work environment to create the artificial pneumoperitoneum? If you use a device other than the Veress needle	please note its name. [Other];In your opinion	what are the advantages of using the Veress needle to create the artificial pneumoperitoneum? [Use of the Veress needle was learned during clinical training and was retained afterwards];In your opinion	what are the advantages of using the Veress needle to create the artificial pneumoperitoneum? [Application of the Veress needle is the common method at my clinic];In your opinion	what are the advantages of using the Veress needle to create the artificial pneumoperitoneum? [Lower time expenditure];In your opinion	what are the advantages of using the Veress needle to create the artificial pneumoperitoneum? [Less preparation effort];In your opinion	what are the advantages of using the Veress needle to create the artificial pneumoperitoneum? [Safe feeling when inserting];In your opinion	what are the advantages of using the Veress needle to create the artificial pneumoperitoneum? [Low risk of puncture];In your opinion	what are the advantages of using the Veress needle to create the artificial pneumoperitoneum? [Lack of expertise with alternative methods];In your opinion	what are the advantages of using the Veress needle to create the artificial pneumoperitoneum? [Poor experience with alternative methods];In your opinion	what are the advantages of using the Veress needle to create the artificial pneumoperitoneum? [Gas pressure in the abdominal cavity tends to remain constant];In your opinion	what are the advantages of using the Veress needle to create the artificial pneumoperitoneum? [Simple set-up and preparation of the system / instrument];In your opinion	what are the advantages of using the Veress needle to create the artificial pneumoperitoneum? [Clear feedback about the position of the needle];In your opinion	what are the advantages of using the Veress needle to create the artificial pneumoperitoneum? [Clear feedback whether the abdominal cavity has been reached];How long does it take to create the artificial pneumoperitoneum with the Veress needle? (Please enter the value in minutes) [];How long does it take to create the artificial pneumoperitoneum with the Veress needle? (Please enter the value in …	how often does the ideal case	normal case and worst case occur? (Please note that the sum of the values must add up to 100%) [ideal case];In your experience	how often does the ideal case	normal case and worst case occur? (Please note that the sum of the values must add up to 100%) [normal case];In your experience	how often does the ideal case	normal case and worst case occur? (Please note that the sum of the values must add up to 100%) [worst case];What bothers you about using the Veress needle?;How do you hold the Veress needle in your hand? (Please select one of the illustrations);In your opinion	what are the advantages of using an alternative instrument to create the artificial pneumoperitoneum compared to the Veress needle? [alternative method was learned during clinical training and was retained afterwards];In your opinion	what are the advantages of using an alternative instrument to create the artificial pneumoperitoneum compared to the Veress needle? [alternative is the common method at my clinic];In your opinion	what are the advantages of using an alternative instrument to create the artificial pneumoperitoneum compared to the Veress needle? [lower time expenditure];In your opinion	what are the advantages of using an alternative instrument to create the artificial pneumoperitoneum compared to the Veress needle? [less preparation effort];In your opinion	what are the advantages of using an alternative instrument to create the artificial pneumoperitoneum compared to the Veress needle? [safe feeling when inserting];In your opinion	what are the advantages of using an alternative instrument to create the artificial pneumoperitoneum compared to the Veress needle? [low risk of puncture];In your opinion	what are the advantages of using an alternative instrument to create the artificial pneumoperitoneum compared to the Veress needle? [lack of expertise with Veress needle];In your opinion	what are the advantages of using an alternative instrument to create the artificial pneumoperitoneum compared to the Veress needle? [poor experience with Veress needle];In your opinion	what are the advantages of using an alternative instrument to create the artificial pneumoperitoneum compared to the Veress needle? [gas pressure in the abdominal cavity tends to remain constant];In your opinion	what are the advantages of using an alternative instrument to create the artificial pneumoperitoneum compared to the Veress needle? [simple set-up and preparation of the system / instrument];In your opinion	what are the advantages of using an alternative instrument to create the artificial pneumoperitoneum compared to the Veress needle? [clear feedback about the position of the alternative instrument];In your opinion	what are the advantages of using an alternative instrument to create the artificial pneumoperitoneum compared to the Veress needle? [clear feedback whether abdominal cavity has been reached];How long does it take to create the pneumoperitoneum with the alternative method? (Please enter the value in minutes) [];How long does it take to create the pneumoperitoneum with the alternative method? (Plea…	how often does the ideal case	normal case and worst case occur? (Please note that the sum of the values must add up to 100%) [ideal case];In your experience	how often does the ideal case	normal case and worst case occur? (Please note that the sum of the values must add up to 100%) [normal case];In your experience	how often does the ideal case	normal case and worst case occur? (Please note that the sum of the values must add up to 100%) [worst case];What bothers you about using the alternative method?;Evaluate which factors you rely on most when inserting the instrument you are using or have used for creation of the artifical pneuoperitoneum into the abdomen. [practical experience];Evaluate which factors you rely on most when inserting…	a small sensor is attached to the proximal end of the Veress needle. The sensor enables the user to perform this surgical step more safely by providing safety-relevant information on the guidance of the Veress needle. What information would be particularly helpful to you when penetrating into the abdomen? [the force I have to or can apply to insert the instrument into the abdomen];Imagine the fol…	a small sensor is attached to the proximal end of the Veress needle. The sensor enables the user to perform this surgical step more safely by providing safety-relevant information on the guidance of the Veress needle. What information would be particularly helpful to you when penetrating into the abdomen? [how deep the needle has already been inserted];Imagine the following scenario: During the c…	a small sensor is attached to the proximal end of the Veress needle. The sensor enables the user to perform this surgical step more safely by providing safety-relevant information on the guidance of the Veress needle. What information would be particularly helpful to you when penetrating into the abdomen? [which tissue layer is currently being penetrated];Imagine the following scenario: During th…	a small sensor is attached to the proximal end of the Veress needle. The sensor enables the user to perform this surgical step more safely by providing safety-relevant information on the guidance of the Veress needle. What information would be particularly helpful to you when penetrating into the abdomen? [the number of layers that have already been penetrated];Imagine the following scenario: Dur…	a small sensor is attached to the proximal end of the Veress needle. The sensor enables the user to perform this surgical step more safely by providing safety-relevant information on the guidance of the Veress needle. What information would be particularly helpful to you when penetrating into the abdomen? [the information whether the abdominal cavity has already been reached];Imagine the followin…	a small sensor is attached to the proximal end of the Veress needle. The sensor enables the user to perform this surgical step more safely by providing safety-relevant information on the guidance of the Veress needle. What information would be particularly helpful to you when penetrating into the abdomen? [whether another structure was punctured and possibly injured after reaching the abdominal c…	force	feed etc.)];Evaluate which method of transmitting real-time visual feedback to the surgeon is most appropriate in the operating theatre! [Visualisation of the signals generated by the interaction between needle and tissue layers (curve progression in an oscilloscope)];Evaluate which method of transmitting real-time acoustic feedback to the surgeon is most appropriate in the operating theatre! [be…
22;06.04.2021 06:29;de;1623073985;06.04.2021 06:21;06.04.2021 06:29;Yes;Yes;Yes;more than 1 time per week;Veress needle;;rather applies;fully applies;rather applies;fully applies;partially applies;rather does not apply;rather does not apply;rather does not apply;rather applies;fully applies;partially applies;partially applies;2;4;6;20;70;10;;;;;;;;;;;;;;;;;;;;;;rather applies;partially applies;ra…
23;06.04.2021 11:12;de;795120107;06.04.2021 11:06;06.04.2021 11:12;Yes;Yes;Yes;more than 1 time per week;Veress needle;;rather applies;rather applies;partially applies;rather applies;rather does not apply;rather does not apply;rather does not apply;rather does not apply;partially applies;partially applies;rather does not apply;rather does not apply;4;5;10;25;65;10;Gefahr der Hohlorganperforation;…
24;06.04.2021 13:02;de;1949023151;06.04.2021 12:54;06.04.2021 13:02;Yes;Yes;Yes;more than 1 time per week;Veress needle;;fully applies;fully applies;fully applies;fully applies;fully applies;fully applies;rather does not apply;rather does not apply;rather applies;rather applies;fully applies;fully applies;3;3;5;80;15;5;nichts;;;;;;;;;;;;;;;;;;;;;fully applies;fully applies;partially applies;fully…	Deutschland
26;06.04.2021 18:49;de;193971850;06.04.2021 18:39;06.04.2021 18:49;Yes;Yes;Yes;more than 1 time per week;Other;Skalpell;;;;;;;;;;;;;;;;;;;;;fully applies;fully applies;fully applies;rather does not apply;fully applies;rather applies;fully applies;does not apply at all;rather applies;fully applies;fully applies;fully applies;1;2;5;70;25;5;nichts;fully applies;does not apply at all;fully applies;ra…
27;08.04.2021 04:48;de;259195839;08.04.2021 04:38;08.04.2021 04:48;Yes;Yes;Yes;more than 1 time per week;Other;Mini-laparotomie ;;;;;;;;;;;;;;;;;;;;;rather applies;rather applies;rather does not apply;rather does not apply;rather applies;rather applies;rather applies;rather does not apply;rather does not apply;partially applies;rather does not apply;rather applies;3;6;09. Mai;40;40;20;Zeit;partia…
28;08.04.2021 06:53;de;2035411779;08.04.2021 06:46;08.04.2021 06:53;Yes;Yes;Yes;more than 1 time per week;Other;offener Zugang;;;;;;;;;;;;;;;;;;;;;rather applies;rather applies;rather does not apply;rather does not apply;rather applies;rather applies;partially applies;rather does not apply;rather does not apply;partially applies;rather applies;rather applies;2;5;09. Mai;25;65;10;teils zu große In…
30;08.04.2021 07:36;de;1551630656;08.04.2021 07:26;08.04.2021 07:36;Yes;Yes;Yes;more than 1 time per week;Other;Minilaparotomie 2cm für den 1. Trokar;;;;;;;;;;;;;;;;;;;;;does not apply at all;fully applies;rather does not apply;rather does not apply;fully applies;fully applies;does not apply at all;fully applies;fully applies;does not apply at all;fully applies;fully applies;2;4;9;50;45;5;Restris…	technisch aufwendig	zum Teil schlechte Sicht (=schlechtester Fall!);fully applies;does not apply at all;fully applies;partially applies;not helpful at all;not helpful at all;very helpful;very helpful;very helpful;very helpful;partly appropriate;partly appropriate;partly appropriate;partly appropriate;partly appropriate;partly appropriate;partly appropriate;partly appropriate;partly appropriate;fully appropriate;full…
36;09.04.2021 10:53;de;1994181416;09.04.2021 10:46;09.04.2021 10:53;Yes;Yes;Yes;more than 1 time per week;Veress needle;;does not apply at all;fully applies;fully applies;fully applies;rather applies;rather applies;does not apply at all;does not apply at all;rather applies;fully applies;rather does not apply;partially applies;3;5;10;30;50;20;;;;;;;;;;;;;;;;;;;;;;fully applies;does not apply at al…
37;09.04.2021 13:15;de;1591784524;09.04.2021 12:58;09.04.2021 13:15;Yes;Yes;Yes;more than 1 time per week;Veress needle;;fully applies;does not apply at all;fully applies;fully applies;partially applies;rather applies;does not apply at all;rather does not apply;rather applies;rather applies;partially applies;partially applies;01. Mai;3;6;40;50;10;"""blinde"" Punktion";;;;;;;;;;;;;;;;;;;;;fully ap…
38;09.04.2021 15:10;de;1783355489;09.04.2021 15:01;09.04.2021 15:10;Yes;Yes;Yes;1 time per week;Other;Minilaparotomie und Hassontrokar;;;;;;;;;;;;;;;;;;;;;fully applies;fully applies;rather does not apply;rather does not apply;fully applies;fully applies;rather does not apply;rather does not apply;partially applies;rather applies;fully applies;fully applies;04. Mai;8;09. Mai;30;60;10;Erhöhter zei…
40;10.04.2021 10:19;de;1775333705;10.04.2021 09:54;10.04.2021 10:19;Yes;Yes;Yes;1 time per week;Veress needle;;rather applies;rather applies;fully applies;fully applies;rather applies;partially applies;partially applies;rather does not apply;rather does not apply;fully applies;partially applies;partially applies;4;6;10;30;60;10;teilweise nicht eindeutiges „klick-Geräusch“	eher haptisches Feedback ob Nadel korrekt positioniert wurde.;;;;;;;;;;;;;;;;;;;;;rather applies;does rather not apply;rather applies;fully applies;rather not helpful;rather helpful;rather helpful;partly helpful;very helpful;very helpful;rather not appropriate;rather appropriate;rather appropriate;rather appropriate;rather not appropriate;not at all appropriate;not at all appropriate;partly appro…
45;12.04.2021 09:25;de;1462638970;12.04.2021 09:12;12.04.2021 09:25;Yes;Yes;Yes;more than 1 time per week;Veress needle;;partially applies;fully applies;rather applies;rather applies;fully applies;rather applies;does not apply at all;rather does not apply;rather does not apply;fully applies;rather applies;rather applies;2;3;5;30;60;10;Nichts;;;;;;;;;;;;;;;;;;;;;fully applies;rather applies;does r…
48;13.04.2021 16:25;de;1100593134;13.04.2021 16:15;13.04.2021 16:25;Yes;Yes;Yes;more than 1 time per week;Veress needle;;fully applies;fully applies;rather applies;rather does not apply;rather applies;fully applies;does not apply at all;partially applies;rather applies;fully applies;fully applies;fully applies;01. Mai;2;3;85;10;5;Nichts;;;;;;;;;;;;;;;;;;;;;fully applies;rather applies;partially a…
49;16.04.2021 15:09;de;1582737517;16.04.2021 14:53;16.04.2021 15:09;Yes;Yes;Yes;more than 1 time per week;Veress needle;;fully applies;fully applies;fully applies;fully applies;rather applies;rather applies;rather does not apply;rather does not apply;rather applies;fully applies;partially applies;rather applies;4;5;7;20;65;15;Gefahr der Darmverletzung;;;;;;;;;;;;;;;;;;;;;rather applies;does not a…
51;21.04.2021 11:50;de;727552237;21.04.2021 11:15;21.04.2021 11:50;Yes;Yes;No;;Other;Port-Systeme (Hasson-Technik);;;;;;;;;;;;;;;;;;;;;fully applies;fully applies;partially applies;rather does not apply;rather applies;rather applies;fully applies;rather does not apply;partially applies;partially applies;rather does not apply;fully applies;3;5;9;30;55;15;Bei der Präparation ist eine gewisse allgem…	Viszeral- und Gefäßchirurgie absolviert) ;Resident Physician;;30 to 34 years;male;;
52;21.04.2021 11:50;de;1245510161;21.04.2021 11:39;21.04.2021 11:50;Yes;Yes;Yes;more than 1 time per week;Veress needle;;rather applies;partially applies;rather applies;rather applies;rather does not apply;rather does not apply;rather does not apply;rather does not apply;partially applies;rather applies;rather does not apply;rather does not apply;01. Mai;3;5;10;75;15;#NAME?;;;;;;;;;;;;;;;;;;;;;ra…
53;21.04.2021 12:00;de;1869694897;21.04.2021 11:51;21.04.2021 12:00;Yes;Yes;Yes;more than 1 time per week;Other;;;;;;;;;;;;;;;;;;;;;;rather applies;rather applies;fully applies;fully applies;fully applies;fully applies;does not apply at all;partially applies;rather applies;rather applies;rather applies;fully applies;1;03. Mai;6;30;60;10;;rather applies;does rather not apply;rather applies;rather …
54;22.04.2021 12:30;de;1856247879;22.04.2021 12:17;22.04.2021 12:30;Yes;Yes;Yes;more than 1 time per week;Veress needle;;fully applies;fully applies;fully applies;fully applies;fully applies;partially applies;does not apply at all;does not apply at all;rather applies;fully applies;rather applies;rather applies;3;3;7;90;5;5;;;;;;;;;;;;;;;;;;;;;;fully applies;does not apply at all;rather applies;fu…
56;23.04.2021 12:21;de;821170950;23.04.2021 12:14;23.04.2021 12:21;Yes;Yes;Yes;1 time per week;Other;Minilaparotomie als Zugang;;;;;;;;;;;;;;;;;;;;;rather applies;partially applies;rather applies;rather applies;rather applies;rather applies;does not apply at all;does not apply at all;partially applies;partially applies;rather does not apply;partially applies;3;5;10;30;55;15;Präparation schwierig	oft nicht direkt mittig;rather applies;does not apply at all;does rather not apply;fully applies;rather helpful;rather helpful;very helpful;partly helpful;very helpful;very helpful;partly appropriate;rather appropriate;not at all appropriate;partly appropriate;partly appropriate;rather appropriate;rather not appropriate;rather appropriate;not at all appropriate;rather appropriate;rather appropria…
57;25.04.2021 07:58;de;529411757;25.04.2021 07:49;25.04.2021 07:58;Yes;Yes;Yes;more than 1 time per week;Other;Dilatationstrokar;;;;;;;;;;;;;;;;;;;;;does not apply at all;fully applies;partially applies;rather does not apply;rather applies;fully applies;does not apply at all;partially applies;rather does not apply;rather applies;rather applies;rather applies;1;2;5;60;20;20;Nicht jeder durchsichti…
58;25.04.2021 14:33;de;232288938;25.04.2021 14:19;25.04.2021 14:33;Yes;Yes;Yes;more than 1 time per week;Veress needle;;rather applies;partially applies;rather applies;rather applies;partially applies;rather does not apply;rather does not apply;rather does not apply;rather applies;rather applies;rather applies;rather applies;3;5;10;25;65;10;nichts im speziellen;;;;;;;;;;;;;;;;;;;;;rather applies;…
60;05.05.2021 05:35;de;633403828;05.05.2021 05:27;05.05.2021 05:35;Yes;Yes;No;;Veress needle;;fully applies;rather applies;rather applies;rather applies;rather does not apply;partially applies;fully applies;does not apply at all;partially applies;rather applies;rather does not apply;partially applies;3;4;10;40;40;20;;;;;;;;;;;;;;;;;;;;;;rather applies;does rather not apply;does rather not apply;r…
61;05.05.2021 10:45;de;1947772725;05.05.2021 10:37;05.05.2021 10:45;Yes;Yes;Yes;more than 1 time per week;Other;transparenter Einmaltrokar mit Spitze	ohne Klinge;;;;;;;;;;;;;;;;;;;;;does not apply at all;does not apply at all;fully applies;fully applies;fully applies;fully applies;does not apply at all;does not apply at all;fully applies;fully applies;fully applies;fully applies;2;4;5;25;70;5;nichts;fully applies;does not apply at all;fully applies;fully applies;partly helpful;partly helpful;rather helpful;partly helpful;very helpful;very help…
62;05.05.2021 13:32;de;396952747;05.05.2021 13:20;05.05.2021 13:32;Yes;Yes;Yes;more than 1 time per week;Veress needle;;fully applies;fully applies;fully applies;fully applies;fully applies;fully applies;fully applies;does not apply at all;fully applies;fully applies;rather applies;rather applies;3;3;5;0;80;20;;;;;;;;;;;;;;;;;;;;;;fully applies;does not apply at all;fully applies;fully applies;ra…	Johanniter-Krankenhaus Stendal;Sachsen-Anhalt
64;06.05.2021 04:22;de;1946822702;06.05.2021 04:10;06.05.2021 04:22;Yes;Yes;Yes;more than 1 time per week;Veress needle;;fully applies;fully applies;rather applies;rather applies;rather applies;rather applies;does not apply at all;does not apply at all;rather applies;rather applies;rather applies;rather applies;02. Mai;4;8;30;60;10;;;;;;;;;;;;;;;;;;;;;;fully applies;does rather not apply;partiall…
65;07.05.2021 10:55;de;1013693292;07.05.2021 10:47;07.05.2021 10:55;Yes;Yes;Yes;more than 1 time per week;Veress needle;;fully applies;fully applies;fully applies;fully applies;fully applies;fully applies;fully applies;does not apply at all;fully applies;rather applies;partially applies;partially applies;02. Mai;3;10;35;55;10;;;;;;;;;;;;;;;;;;;;;;fully applies;does not apply at all;does not apply…
70;27.05.2021 06:50;de;919563310;27.05.2021 06:41;27.05.2021 06:50;Yes;Yes;Yes;more than 1 time per week;Veress needle;;fully applies;fully applies;fully applies;fully applies;rather applies;rather applies;partially applies;does not apply at all;rather applies;fully applies;rather applies;partially applies;01. Mai;01. Mai;5;0;95;5;-;;;;;;;;;;;;;;;;;;;;;fully applies;does rather not apply;rather a…
71;28.05.2021 14:38;de;1380012476;28.05.2021 14:30;28.05.2021 14:38;Yes;Yes;Yes;more than 1 time per week;Veress needle;;fully applies;fully applies;rather applies;rather applies;rather applies;rather applies;does not apply at all;rather does not apply;rather does not apply;rather applies;rather applies;rather applies;1;2;4;10;70;20;nichts;;;;;;;;;;;;;;;;;;;;;rather applies;rather applies;does ra…
72;04.06.2021 07:05;de;1637074583;04.06.2021 06:54;04.06.2021 07:05;Yes;Yes;Yes;more than 1 time per week;Veress needle;;fully applies;fully applies;fully applies;fully applies;partially applies;rather applies;does not apply at all;rather does not apply;rather applies;fully applies;partially applies;partially applies;6;6;10;70;25;5;nichts;;;;;;;;;;;;;;;;;;;;;fully applies;rather applies;rather ap…
73;06.06.2021 05:55;de;86690343;06.06.2021 05:49;06.06.2021 05:55;Yes;Yes;Yes;more than 1 time per week;Other;Digital;;;;;;;;;;;;;;;;;;;;;partially applies;fully applies;fully applies;fully applies;fully applies;rather does not apply;rather applies;rather applies;rather applies;rather applies;rather applies;rather applies;2;5;5;85;10;5;fehlende sicht;fully applies;does not apply at all;does not a…
75;07.06.2021 07:02;de;1427932362;07.06.2021 06:57;07.06.2021 07:02;Yes;Yes;Yes;1 time per week;Veress needle;;fully applies;fully applies;fully applies;fully applies;rather applies;rather applies;rather applies;does not apply at all;rather applies;fully applies;partially applies;partially applies;1;01. Mai;5;70;20;10;keine vollständige Sicherheit bei der Lagekontrolle;;;;;;;;;;;;;;;;;;;;;fully a…
77;08.06.2021 11:24;de;1130644102;08.06.2021 09:31;08.06.2021 11:24;Yes;Yes;Yes;more than 1 time per week;Veress needle;;fully applies;fully applies;fully applies;fully applies;fully applies;fully applies;does not apply at all;partially applies;rather applies;fully applies;fully applies;fully applies;2;3;4;70;25;5;Während des weitern Aufbaus der Instrumente muss die Nadel sicher mit einer Hand fi…	um unabsichtliche Dislokation zu vermeiden;;;;;;;;;;;;;;;;;;;;;fully applies;rather applies;partially applies;fully applies;rather not helpful;not helpful at all;rather helpful;partly helpful;rather helpful;rather not helpful;rather not appropriate;rather not appropriate;rather not appropriate;rather not appropriate;rather not appropriate;rather not appropriate;rather not appropriate;partly appro…
79;08.06.2021 17:18;de;506066563;08.06.2021 14:55;08.06.2021 17:18;Yes;Yes;No;;Veress needle;;rather applies;fully applies;rather applies;rather applies;partially applies;partially applies;rather applies;fully applies;rather applies;rather applies;does not apply at all;does not apply at all;2;4;06. Mai;15;70;15;;;;;;;;;;;;;;;;;;;;;;fully applies;does rather not apply;partially applies;fully appli…
